# Supplementary material for: Structural and Energetic Affinity of Annocatacin B with ND1 Subunit of the Human Mitochondrial Respiratory Complex I as a Potential Inhibitor: An In Silico Comparison Study with the Known Inhibitor Rotenone
Source: Polymers (Basel). 2021 Jun 2;13(11):1840. doi: 10.3390/polym13111840 (PMC8199665; doi:10.3390/polym13111840)
Supplement: Supplementary file 1 [file polymers-13-01840-s001.zip]

Archive with 1 entries (1 files):
- polymers-1223028-SI.pdf
